# Supplementary material for: Morphologic Findings in the Cerebral Cortex in COVID-19: Association of Microglial Changes with Clinical and Demographic Variables
Source: Biomedicines. 2023 May 9;11(5):1407. doi: 10.3390/biomedicines11051407 (PMC10216380; doi:10.3390/biomedicines11051407)
Supplement: Supplementary file 1 [file biomedicines-11-01407-s001.zip]

Archive with 1 entries (1 files):
- Suppl.1.xlsx
