# Supplementary material for: Morphologic Findings in the Cerebral Cortex in COVID-19: Association of Microglial Changes with Clinical and Demographic Variables
Source: Biomedicines. 2023 May 9;11(5):1407. doi: 10.3390/biomedicines11051407 (PMC10216380; doi:10.3390/biomedicines11051407)
Supplement: Supplementary file 1 [file biomedicines-11-01407-s001.zip › Suppl.1.xlsx]

## Sheet: Sheet1
Data on the non-survivors with COVID-19 included in the studies
№	sex	age	Concomitant/competing cause of death	Immediate causes of death	COMORBIDITY					Hospital length of stay (days)	Disease duration (days)	Disease duration ≥14 days	CT, % involvement	Mechanical ventilation	Bacterial pneumonia	_x000D_ Intracranial artery stenosis_x000D_ , %	Year of death 2021 -1, 2022 -2	Number of NeuN+_x000D_ neurons, mean value	Number of microgliocytes,mean value	Microglia in close contact with neurons, mean value	Integral density, conv. units, mean value	Average microgliocyte area, µm2,mean value
					Diabetes mellitus	Сhronic obstructive pulmonary disease	Coronary heart disease	Hypertension	Obesity
1	m	45	yes	respiratory failure	0	0	0	1	0	14	23	>14	3	no	no	0	1	79.2	30.7	4.5	6.45797	56.0194
2	m	80	yes	cardiopulmonary failure	0	1	1	1	0	18	20	>14	3	no	yes	40	1	45.1	22.8	2.1	7.31816	54.6
3	m	18	no	respiratory failure	0	0	0	0	0	6			4	yes	yes	0	1	2.2	47	2.5	6.91328	51.6721
4	f	20	no	respiratory failure	0	0	0	0	1	13		>14	4	yes	yes	0	1	69.5	28.8	5.5	6.95956	58.6801
5	m	89	no	respiratory failure	0	0	1	1	0	8			2	no	no	40	1	17.4	17.3	0.9	7.52459	54.8392
6	m	74	no	respiratory failure	1	0	1	1	0	5			1	no	no	40	1	10.6	17.1	1	5.56749	51.218
7	m	61	no	respiratory failure	0	0	1	1	1	6	10	<14		no	no	50	1	0	27.4	1.6	7.70644	65.486
8	f	44	no	respiratory failure	0	0	0	0	0	3	9	<14	4	yes	yes	0	1	68.3	28.2	3.4	9.76581	80.5242
9	f	90	no	respiratory failure	0	0	0	1	1	10	13	<14	2	no	no	50	2	0	19.1	2.2	7.24618	81.2338
10	f	62	no	respiratory failure	0	0	1	1	0	6	11	<14	4	yes	no	40	2	54.8	31.4	4.7	12.2402	53.7956
11	f	61	no	respiratory failure	0	0	0	1	1	7	9	<14	4	yes	no	20	2	27.7	26.2727	4.5	7.86925	56.4782
12	f	71	no	respiratory failure	0	0	1	1	0	3	24	>14	4	yes	no	0	2	33.3	13.3	3	6.78893	56.5567
13	m	72	yes	respiratory failure	0	0	1	1	0	4	10	<14	4	yes	no	20	2	36.3	30.7	3.6	7.65336	65.0141
14	m	47	no	respiratory failure	0	0	0	1	1	11	22	>14	3	yes	yes	0	2	62.3	19.4444	2.6	7.27818	54.8598
15	f	67	yes	cardiopulmonary failure	1	0	0	1	0	8	15	>14	1	no	yes	40	2	170.6	35.8	3.88889	6.31752	51.3564
16	m	37	no	respiratory failure	0	0	0	0	1	10	28	>14	2	yes	no	0	1	0	8.8	2.6	4.32996	69.4689
17	f	73	no	heart failure	1	0	0	1	1	1			2	no	no	40	1	49.9	31.1	4.4	8.80825	75.3361
18	f	70	yes	respiratory failure	1	0	1	1	0	8				no	no	40	1	82.4	29.5	3.7	11.5534	74.0816
